# Supplementary material for: The effectiveness of COVID-19 vaccine in the prevention of post-COVID conditions: a systematic literature review and meta-analysis of the latest research
Source: Antimicrob Steward Healthc Epidemiol. 2023 Oct 13;3(1):e168. doi: 10.1017/ash.2023.447 (PMC10644173; doi:10.1017/ash.2023.447)
Supplement: Supplementary file 1 [file S2732494X23004473sup001.zip]

Archive with 5 entries (5 files):
- S2732494X23004473sup001.tiff
- S2732494X23004473sup002.tiff
- S2732494X23004473sup003.tiff
- S2732494X23004473sup004.tiff
- S2732494X23004473sup005.docx
